# Supplementary material for: Genotype-phenotype pattern analysis of pathogenic PAX9 variants in Chinese Han families with non-syndromic oligodontia
Source: Front Genet. 2023 Mar 28;14:1142776. doi: 10.3389/fgene.2023.1142776 (PMC10086135; doi:10.3389/fgene.2023.1142776)
Supplement: Supplementary file 1 [file Table1.XLSX]

## Sheet: Sheet1
Supplementary table.PAX9 variants genotype and phenotypes (n=193).
nucleotide change	amino acid change	PD domain affected?	type of variant		age	gender	phenotype	reference (PMID)		upper jaw	8	7	6	5	4	3	2	1	1	2	3	4	5	6	7	8	primary dentition	other
										lower jaw	8	7	6	5	4	3	2	1	1	2	3	4	5	6	7	8
g.-1258G>A	p.?	a putativr 5'-regulatory sequence upstream of PAX9	UTR variant		/	male	NSO	21443745			*	*	*											*	*	*
											*	*	*						*					*	*	*
					/	female	NSH				*		*											*		*
											*		*											*		*
					/	female	NSO				*	*	*											*	*	*
											*	*	*						*					*	*	*
					/	/	NSH				*															*
											*	*													*	*
					/	male	NSO				*		*	*		*	*			*	*				*	*
											*	*				*				*					*	*
					/	female	NSO				*	*	*	*			*			*		*		*	*	*
											*	*		*				*	*				*		*	*
					/	female	NSO				*	*											*	*
											*	*					*								*	*
					/	female	NSO				*	*	*		*							*		*	*	*
											*	*		*				*					*		*	*
					/	male	NSO				*	*	*		*							*		*	*	*
											*	*		*				*	*				*		*	*
1A>G	p.Met1?	ATD(amino-terminal domain)	Nonsense		13	male	NSO	15615874	Novel mutation of the initiation codon of PAX9 causes oligodontia		*	*	*	*	*		P			P		*	*	*	*	*	both reported missing teeth in primary dentition, but dental records were not available.	abnormal coown shape
									Novel mutation of the initiation codon of PAX9 causes oligodontia		*	*	*	*									*	*	*	*
					/	male	NSO		Novel mutation of the initiation codon of PAX9 causes oligodontia		*	*	*	*	*	*	P			P	*	*	*	*	*	*
									Novel mutation of the initiation codon of PAX9 causes oligodontia		*	*	*	*				*	*				*	*	*	*
2T>A	p.Met1?	ATD(amino-terminal domain)	Nonsense		/	female	NSO	30809714	Familial oligodontia and regional odontodysplasia associated with a PAX9 initiation codon mutation		*	*	*	*	*							*	*	*	*	*
									Familial oligodontia and regional odontodysplasia associated with a PAX9 initiation codon mutation		*	*	*	*	*							*	*	*	*	*
					/	female	NSO		Familial oligodontia and regional odontodysplasia associated with a PAX9 initiation codon mutation		?	*	*	*		*	*						*	*	*	?
									Familial oligodontia and regional odontodysplasia associated with a PAX9 initiation codon mutation		?	*						*	*						*	?
					/	female	NSO		Familial oligodontia and regional odontodysplasia associated with a PAX9 initiation codon mutation		?	*	*	*	*		*			*			*	*	*	?
									Familial oligodontia and regional odontodysplasia associated with a PAX9 initiation codon mutation		?	*	*	*				*	*				*	*	*	?
					6.5	female	RO				?			G	G	G	G	G								?	regional odontodysplasia
											?															?
2T>G	p.Met1?	ATD(amino-terminal domain)	Nonsense		/	male	NSO	26571067	A novel initiation codon mutation of PAX9 in a family with oligodontia		*	*	*			*	*	*	*	*	*				*	*
									A novel initiation codon mutation of PAX10 in a family with oligodontia		*	*	*					*	*					*	*	*
					/	female	NSO		A novel initiation codon mutation of PAX11 in a family with oligodontia		*	*	*	*									*	*	*	*
									A novel initiation codon mutation of PAX12 in a family with oligodontia		*	*	*											*	*	*
					/	female	NSO		A novel initiation codon mutation of PAX13 in a family with oligodontia		*	*	*	*		C	C			C	*			*	*	*
									A novel initiation codon mutation of PAX14 in a family with oligodontia		*	*	*											*	*	*
					12	male	NSO		A novel initiation codon mutation of PAX15 in a family with oligodontia		*	*	*	*			C	*	*	C			*		*	*
									A novel initiation codon mutation of PAX16 in a family with oligodontia		*	*					*	*			*			*	*	*
					/	male	NSO		A novel initiation codon mutation of PAX17 in a family with oligodontia		*	*	*	*			C			C				*	*	*
									A novel initiation codon mutation of PAX18 in a family with oligodontia		*	*						*	*						*	*
3G>A	p.Met1?	ATD(amino-terminal domain)	Nonsense		/	male	NSO	28847717			*	*	*	*	*	*	*	*	*	*			*	*	*	*
											*	*	*					*	*				*	*	*	*
					/	male	NSO				*	*		*							*		*	*	*	*
											*	*	*											*	*	*
					40	male	NSO				*	*	*	*				*	*			?		*	*	*
											*		*											*	*	*
					/	male	NSO				*	*				*					*		*	*	*	*
											*	*						*							*	*
					/	female	NSO				*	*	*	*							*			*	*	*
											*	*	*	*									*	*	*	*
					/	male	NSO				*	*		*									*		*	*
											*	*						*	*					*	*
16G>A	Gly6Arg	PD	Missense	sporadic	22	/	NSH	18701815	Identification and functional analysis of two novel PAX9 mutations		*												*			*
											*							*	*							*
43T>A	Phe15Ile	PD	Missense	mother	/	female	NSH	23227268	Novel PAX9 and COL1A2 missense mutations causing tooth agenesis and OI/DGI without skeletal abnormalities		*			*						P			*			*
											*							*	*							*
				son	/	male	NSO				？	*		*						P		*	*		*	？
											？	*		*				*	*						*	？
47A>T	Asn16Ile	PD	Missense	sporadic	18	male	NSH	27365112	Mutations in MSX1, PAX9 and MMP20 genes in Saudi Arabian patients with tooth agenesis.								*
				sporadic	24	female	NSH
													*
59delC	Pro20Argfs*65	PD	Frameshift	son	/	male	SO	24028587	Novel PAX9 mutation associated with syndromic tooth agenesis.		*	*	*	*									*	*	*	*		trichodysplasia
											*	*	*	*				*	*			*	*	*	*	*
				father	/	male	SO				*	*	*											*	*	*
											*	*	*											*	*	*
59C>T	Pro20Leu	PD	Missense		57	male	NSH	29023497			*	M				*	M				M				M	*
											*														*	*
					28	female	NSO				*	*	*	*		M					M			*	*	*
											*	*													*	*
					26	male	NSO				*	*	*	*			M						*	*	*	*
											*	*													*	*
59C>T +75C>T	Pro20Leu +Ile25Ile	PD	Missense	mother	38	female	NSH	26266225	A nonsyndromic autosomal dominant oligodontia with a novel mutation of PAX9-A clinical and genetic report		*						*			*						*
											*															*
				son	17	male	NSO				*					*	*			*						*
																*	*	*	*	*	*		*			*
				sister	13	female	NSH				*						*			*						*
											*															*
				sister	8	female	NSO				*	*		*		*	*			*	*		*		*	*
											*	*		*		*					*		*		*	*
62T>C	Leu21Pro	PD(b2 turn)	Missense	lll-9	/	female	NSO	12605438	Novel missense mutations and a 288-bp exonic insertion in PAX9 in families with autosomal dominant hypodontia		*	*	*	*			*			*		*		*	*	*	normal	CL/CP in some family member
											*	*	*	*					*				*	*	*	*
				lll-10	/	male	NSO				*	*	*		*							*		*	*	*
											*	*						*	*						*	*
				lV-1	/	male	NSO				*		*	*									*	*		*
											*	*		*				*	*				*		*	*
				lV-8	/	female	NSO				*	*	*	*		*							*	*	*	*
											*	*	*	*					*					*	*	*
				lV-13	/	female	NSO				*	*	*		*	*						*				*
											*	*													*	*
				V-2	/	female	NSH				*						*			*						*
											*							*	*							*
				V-5	/	female	NSO				*	*	*	*									*	*	*	*
											*	*	*					*	*				*	*	*	*
				V-6	/	male	NSO				*	*	*	*									*	*	*	*
												*						*	*				*		*
				Vl-1	/	female	NSO				*	*	*											*	*	*
											*	*						*	*						*	*
73_75delATC	Ile25del	PD	Missense	sporadic	7	female	NSO	24436340	Novel PAX9 mutations cause non-syndromic tooth agenesis		*	*	*											*	*	*
											*	*													*	*
c.76C>T	p.Arg26Trp	PD	Missense	III-3	/	male	NSO	14571272	A missense mutation in PAX9 in a family with distinct phenotype of oligodontia		*	*	*			*								*	*	*
											*	*		*											*	*
				III-4	/	male	NSO				*	*		*		*	*			*	*		*		*	*
											*	*		*				*	*				*		*	*
				III-6	/	male	NSO				*	*		*			P			P			*	*	*	*
											*	*		*					*				*		*	*
				IV-1	6	male	NSO				?	*	*	*			*			*			*	*	*	?	complete primary dentition
											?	*		*				*					*		*	?
				paternal	/	male	NSO	28910570	Nine Novel PAX9 Mutations and a Distinct Tooth Agenesis Genotype-Phenotype		?	*	*											*	*	?
											?	*	*											*	*	?
					17	male	NSO				?	*	*				M			*			*	*	*	?
											?	*						*	*			*			*	?
c.80T>C	L27P	PD	Missense	II-2	/	male	NSO	22277187	Novel missense mutations in PAX9 causing oligodontia		*	*	*		C	*		C			*			*	*	*	cone-shaped tooth
											*	*	*											*	*	*
				II-3	/	male	NSO				*	*	*			*	C			C			*	*	*	*
											*	*	*					*
83G>C	Arg28Pro	PD(a1 helix)	Missense	III-3	17	male	NSO	14689302	A novel missense mutation in the paired domain of PAX9 causes non-syndromic oligodontia		*	*	*	*		*					*		*	*	*	*	normal primary dentition	deep overbite
											*	*						*	*					*	*	*
c.86T>C	I29T	PD	Missense	II-3	/	male	NSO	22277187	Novel missense mutations in PAX9 causing oligodontia		*	*	*	*		*	C			C	*			*	*	*
											*	*				*					*				*	*
				III-1	/	male	NSO				*	*	*			*	C			*	*			*	*	*
											*	*													*	*
108_109insG	Ile37Aspfs*5	PD	Frameshift	IV-2	16	female	NSO	16191360	Novel mutations of PAX9 gene in Chinese patients with oligodontia		*	*			*	*		*	*			*	*	*	*	*		abnormal tooth morphology
											*	*				*		*	*		*				*	*
128G>A +129C>A	Ser43Lys	PD	Missense	father	38	male	NSH	18701815	Identification and functional analysis of two novel PAX9 mutations		*					*	P			P	*					*
											*	*													*	*
				daughter	11	female	NSO				*	*	*		*		P			P		*		*	*	*
											*	*	*												*	*
139C>T	Arg47Trp	PD	Missense	IV-2	16	female	NSO	17910065	A novel missense mutation in the paired domain of human PAX9 causes oligodontia		*	*		*	*	*		*	*			*	*	*	*	*
											*	*				*		*	*		*				*	*
				III-3	18	female	NSO	16191360	Novel mutations of PAX9 gene in Chinese patients with oligodontia		*	*	*				*			*		*		*	*	*		abnormal tooth morphology
											*	*						*	*						*	*
140G>C	Arg47Pro	PD	Missense	ad	11	female	NSO	23991204	Candidate gene analysis of tooth agenesis identifies novel mutations in six genes and suggests significant role for WNT and EDA signaling and allele combinations.		*	*								P			*		*	*
											*			*				*	*				*			*
				paternal	16	male	NSO	28910570	Nine Novel PAX9 Mutations and a Distinct Tooth Agenesis Genotype-Phenotype		?	*	*	*	*	M					M	*	*	*	*	?
											?	*	*	*	*			*	*	*		*	*	*	*	?
					/	male	NSO				?	*			*			*	*			*			*	?
											?	*											*	*	*	?
146C>T	Ser49Leu	PD	Missense	sporadic	10	male	NSO	24436340	Novel PAX9 mutations cause non-syndromic tooth agenesis		*	*	*	*									*	*	*	*
											*	*						*	*						*	*
c.146delC	p.Ser49Cysfs*36	PD	Frameshift	sporadic	18	female	NSO	28910570	Nine Novel PAX9 Mutations and a Distinct Tooth Agenesis Genotype-Phenotype		?	*	*	*		*	*	M	M	M	M		*	*	*	?
											?	*	*	M			*	*	*				M	*	*	?
151G>A	Gly51Ser	PD(a3 helix)	Missense	sporadic	/	female	NSO	12786960	Novel mutation in the paired box sequence of PAX9 gene in a sporadic form of oligodontia		*			*			*			*	*		*			*	normal primary dentition
											*			*					*	*			*			*
152G>C	Gly51Ala	PD	Missense	sporadic	/	male	NSO	21626677	Isolated oligodontia asso_x0002_ciated with mutations in EDARADD, AXIN2, MSX1, and PAX9 genes.		?			*	*		*					*				?
											?			*				*					*			?
167T>A	Ile56Asn	PD	Missense	not test	26	female	NSO	28910570	Nine Novel PAX9 Mutations and a Distinct Tooth Agenesis Genotype-Phenotype		?	*	*	*	*				M			*	*	*	*	?
											?	*		*									*		*	?
167T>C	Ile56Thr	PD	Missense	ad	23	female	NSH	23991204	Candidate gene analysis of tooth agenesis identifies novel mutations in six genes and suggests significant role for WNT and EDA signaling and allele combinations		*	*	*											*	*	*
											*														*	*
175_183delGATACAAins288bp	Arg59Glnfs*120	PD(disrupption occurs in a3 helix)	Frameshift	哥哥	/	male	NSO	12605438	Novel missense mutations and a 288-bp exonic insertion in PAX9 in families with autosomal dominant hypodontia		*	*	*	*									*	*	*	*	normal
											*		*					*						*		*
				弟弟	/	male	NSO				*	*	*	*									*	*	*	*	normal
											*	*						*	*						*	*
175C>T	Arg59*	PD	Nonsense	I-2	39	male	NSO	18028048	Identification of a novel mutation in the PAX9 gene in a family affected by oligodontia and other dental anomalies		*	*	*		*		P			P		*		*	*	*		impacted 13、23
											*	*													*	*
				II-3	34	female	NSO				*	*	*	*			P			P			*	*	*	*		imoacted 13
											*	*												*	*	*
				III-1	8	female	NSO				*	*	*	*									*	*	*	*	missing 65
											*	*											*		*	*
				III-3	6	female	NSO				*	*	*										*	*	*	*	missing 75
											*	*											*	*	*	*
c.185_189dup	p.Gly64Argfs*23	PD	Frameshift	paternal	8	male	NSO	28910570	Nine Novel PAX9 Mutations and a Distinct Tooth Agenesis Genotype-Phenotype		?	*	*				*	M	M	*			*	*	*	?
											?	*	*				*			*					*	?
					/	male	NSO				?	*	*	*		*	*	*	M	*			*	*	*	?
											?	*	*	*	*				*				*	*	*	?
c.191G＞T	p. Gly64Val		missense	19	/	female	NSO	35897718			？	*	*	*		*	*		*	*	*		*	*	*	？
											？	*	*	*		*		*	*	*	*		*	*	*	？
c.194C>A	p.Ser65*	PD	Nonsense	paternal	27	male	NSO	28910570	Nine Novel PAX9 Mutations and a Distinct Tooth Agenesis Genotype-Phenotype		?	*	*	*	*	*	M	M	M	*	*	*	*	*	*	?
											?	*	*	*				*	*				*	*	*	?
c.211_212insA	p.Ile71Asnfs*246	PD	Frameshift	paternal	14	female	NSO	33078491	Functional study of novel PAX9 variants: The paired domain and non-syndromic oligodontia		?	*	*		*	*		*	*	*	*	*		*	*	?
											?	*	*					*	*				*	*	*	?
c.218dupG	p.Ser74Glnfs*243	PD(short linker between a3 and a4 helix)	Frameshift	paternal	18	female	NSO	28910570	Nine Novel PAX9 Mutations and a Distinct Tooth Agenesis Genotype-Phenotype		?	*	*	*	*	M	*	M		*	M	*	*	*	*	?
											?	*	M	*	M	*					*	M	*	M	*	?
					/	male	NSO				?	*	M			*					*			M	*	?
											?	*	M			*					*			M	*	?
c.218_219insG	Ser74Glnfs*243	PD	Frameshift	IV-8	/	male	NSO	10615120	Mutation of PAX9 is associated with oligodontia.		*	*	*	*	*							*	*	*	*	*
											*	*	*	*					*				*	*	*	*
				IV-13	/	female	NSO				*	*	*	*									*	*	*	*
											*	*	*	*									*	*	*	*
				IV-18	/	male	NSO				*	*	*	*									*	*	*	*
											*	*													*	*
				V-2	/	male	NSO				*	*	*	*									*	*	*	*
											*	*													*	*
				V-3	/	male	NSO				*	*	*	*									*	*	*	*
											*	*	*	*				*	*				*	*	*	*
				V-4	/	male	NSO				*	*	*	*									*	*	*	*
											*	*						*	*						*	*
				V-5	13	male	NSO				*	*	*	*									*	*	*	*	missing 75，85
											*	*	*					*	*					*	*	*
				V-7	/	female	NSO				*	*	*	*									*	*	*	*
											*															*
				V-8	/	female	NSO				*	*	*	*									*	*	*	*
											*	*						*	*						*	*
				V-9	/	male	NSH				*	*														*
											*	*						*	*						*	*
				V-10	/	female	NSO				*	*												*	*	*
											*	*	*	*											*	*
				ad	/	female	NSO	22058014	A novel nonsense mutation in PAX9 is associated with sporadic hypodontia		？	*	*	*	*		*			*		*	*	*	*	？
											？	*	*			*								*	*	？
c.229C>G	p.R77G	PD	Missense	paternal	22	male	NSO	33078491	Functional study of novel PAX9 variants: The paired domain and non-syndromic oligodontia		?	*			*		*			*	*	*			*	?
											?	*	*	*									*	*	*	?
c.230_242del	p.Arg77Profs*4	PD	Frameshift	sporadic	/	male	NSO	21626677	Isolated oligodontia associated with mutations in EDARADD, AXIN2, MSX1, and PAX9 genes.		？	*	*	*		*					*		*	*	*	？
											？	*	*										*	*	*	？
c.236_237insAC	p.T80Lfs*6	PD	Frameshift	paternal	22	female	NSO	33078491	Functional study of novel PAX9 variants: The paired domain and non-syndromic oligodontia		?	*	*	*	*						*		*	*	*	?
											?	*	*	*				*	*				*	*	*	?
238A>G	Thr80Ala	PD	Missense	sporadic	/	female	NSO	21626677	Isolated oligodontia associated with mutations in EDARADD, AXIN2, MSX1, and PAX9 genes.		？	*	*	*									*	*	*	？
											？	*													*	？
c.256_262dup	p.Arg88Profs*231	PD	Frameshift	not test	46	female	NSO	28910570	Nine Novel PAX9 Mutations and a Distinct Tooth Agenesis Genotype-Phenotype		*	*	*	*									*	*	*	*
											*	*	*	*											*	*
259A>T	Ile87Phe	PD	Missense	III-1	/	female	NSO	16479262	Molecular characterization of a novel PAX9 missense mutation causing posterior tooth agenesis		*	*	*	*									*	*	*	*
											*	*	*	*									*	*	*	*
				III-2	/	female	NSO				*	*	*	*									*	*	*	*	retained primary second molars in all quardrants
											*		*	*									*	*	*	*
271A>G	Lys91Glu	PD(a4 helix)	Missense	ad	/	female	NSO	12605438	Novel missense mutations and a 288-bp exonic insertion in PAX9 in families with autosomal dominant hypodontia		*	*		*									*		*	*
											*	*		*			*	*	*				*		*	*
					/	male	NSH										*			*
					/	female	NSH				*	*														*
											*															*
					/	female	NSO				*	*	*		*	*					*	*			*	*
											*	*						*	*						*	*
					/	female	NSO				*	*	*		*		*			*		*		*	*	*
											*	*		*				*	*				*		*	*
					/	female	NSH				*	*	*	*										*	*	*
											*															*
c.271A>T	p.Lys91*	PD	Nonsense	not test	17	male	NSO	28910570	Nine Novel PAX9 Mutations and a Distinct Tooth Agenesis Genotype-Phenotype		?	*	*	*		*	M	*	*	*	M		*	*	*	?
											?	*				*	*	*	*	*	*				*	?
c.289_296del	p.Ile97Leufs*217	PD	Frameshift	maternal	/	female	NSO	27321946	Mutations in WNT10B Are Identified in Individuals with Oligodontia		*	*				*	c			c	*			*	*	*
											*	*													*	*
				maternal	/	female	NSO				*	*	*	*	*		*			*		*	*	*	*	*
											*	*	*	*				*	*				*	*	*	*
c.295G>C	p.A99P	PD	Missense	paternal	12	female	NSO	28965043	A novel PAX9 mutation causing oligodontia		?	*	*											*	*	?
											?	*	*					*	*					*	*	?
c.321_322insG	Ala108Glyfs*209	PD	Frameshift	ad	/	female	NSO	21098475	Non-syndromic oligodontia with a novel mutation of PAX9		*	*	*	*									*	*	*	*
											*	*	*	*									*	*	*	*
					/	female	NSO				*	*	*											*	*	*
											*	*	*	*										*	*	*
					37	female	NSO				*	*	*	*									*	*	*	*
											*	*	*	*									*	*	*	*
					/	female	NSO				*	*	*	*									*	*	*	*	microdontia
											*	*	*						*					*	*	*
c.322G>C	p.Ala108Pro	PD	Missense	paternal	23	female	NSO	28910570	Nine Novel PAX9 Mutations and a Distinct Tooth Agenesis Genotype-Phenotype		?		*				M	M	M	M			*	*	*	?
											?	*						*	*						*	?
c.331G>A	p.V111M	PD	Missense	de novo	/	female	NSH	30256498	A novel PAX9 mutation found in a Chinese patient with hypodontia via whole exome sequencing		?	*	*		*		*					*				?
											?															?
340A>T	Lys114*	PD(linker between a5 and a6 helix)	Nonsense	ad	31	female	NSO	11781684	Identification of a nonsense mutation in the PAX9 gene in molar oligodontia		*	*	*	*			*			*			*	*	*	*	normal
											*	*	*											*	*	*
				ad	15	male	NSO				*	*					*			*					*	*	normal	submerged primary second molars
											*	*							*						*	*
				ad	6	male	NSO				？	*	*	*			*			*			*	*	*	？	missing 55、65、75、85
											？	*	*										*	*	*	？
		PD		ad（de novo）	11	female	NSO	23991204	Candidate gene analysis of tooth agenesis identifies novel mutations in six genes and suggests significant role for WNT and EDA signaling and allele combinations		*	*	*											*	*	*
											*														*	*
c.347A>T	p.Asn116Ile	PD	Missense	sporadic	18	male	NSH	27365112	Mutations in MSX1, PAX9 and MMP20 genes in Saudi Arabian patients with tooth agenesis								*
					24	female	NSH
														*
c.350T＞G	p.Val117Gly	PD	missense	32	/	female	NSH	35897718			？															？
											？	*													*	？
				/	/	female	NSH				？	*		*											*	？
											？	*													*	？
c.352delC	p.Ser119Prof s*2	PD	frameshift	26	/	female	NSO	35897718			？	*	*	*	*	*	*	*	*	*	*	*	*	*	*	？
											？	*	*	*		*		*	*		*		*	*	*	？
c.353_354insTGCC	p.Ser119Alafs*199	PD	Frameshift	ad	/	male	NSO	23167694	Nucleotide variants of genes encoding components of the Wnt signalling pathway and the risk of non-syndromic tooth agenesis		?		*	*									*	*	*	?
											?	*						*	*						*	?
406C>T	Gln136*	PD	Nonsense	ad	28	female	NSO	23991204	Candidate gene analysis of tooth agenesis identifies novel mutations in six genes and suggests significant role for WNT and EDA signaling and allele combinations		*	*	*	*										*	*	*
											*	*													*	*
428A>G	Tyr143Cys	CTD(carboxy-terminal domain)	Missense	ad	/	female	NSO	21626677	Isolated oligodontia associated with mutations in EDARADD, AXIN2, MSX1, and PAX9 genes		?	*		*	*							*			*	?
				ad					Isolated oligodontia associated with mutations in EDARADD, AXIN2, MSX1, and PAX9 genes		?	*		*	*							*	*		*	?
c.433C>T	Gln145*	CTD(carboxy-terminal domain)	Nonsense	ad	49	male	NSO	17697174	A novel nonsense mutation in PAX9 is associated with marked variability in number of missing teeth		*	*	*								*	*	*	*	*	*
											*	*		*			*	*	*	*			*		*	*
				ad	48	male	NSH				*															*
											*	*													*	*
				ad	41	female	NSH				*			*									*			*
											*			*									*			*
				ad	15	female	NSO				*	*		*									*	*	*	*
											*	*		*									*		*	*
				ad	10	female	NSO				*	*	*	*									*		*	*
											*	*							*						*	*
480C>G	Y160*	CTD(carboxy-terminal domain)	Nonsense	de novo	5	male	NSO	22058014	A novel nonsense mutation in PAX9 is associated with sporadic hypodontia		？	*	*	*	*	*					*	*	*	*	*	？
											？	*	*	*			*	*	*	*			*	*	*	？
491_510del20bp	Pro165Glnfs*145	between PD and OM region	Frameshift		10	female	NSO	35596231			?	*	*	*	*		*	*	*	*		*	*	*	*	?
											?	*	*	*				*	*				*	*	*	?
					/	male	NSO				?	*	*	*			*	*	*			*	*	*	*	?
											?	*	*	*			*	*	*	*			*	*	*	?
					/	male	NSO				?	*	*	*	*	*		*	*		*	*	*	*	*	?
											?	*	*	*			*	*	*	*		*	*	*	*	?
					/	male	NSO				?	*	*	*			*	*	*	*	*	*	*	*	*	?
											?	*	*	*	*		*	*	*	*			*	*	*	?
					/	male	NSO				?	*	*	*	*	*	*	*	*	*	*	*	*	*	*	?
											?	*	*	*	*	*	*	*	*	*	*	*	*	*	*	?
503C>G	Ala168Gly	CTD(carboxy-terminal domain)	Missense	ad	/	male	NSH	22747565	Novel missense mutation in PAX9 gene associated with familial tooth agenesis		*															*
				ad					Novel missense mutation in PAX10 gene associated with familial tooth agenesis		*			*									*			*
					/	female	NSH				*															*
											*															*
				ad	/	male	NSH		Novel missense mutation in PAX11 gene associated with familial tooth agenesis		*															*
				ad					Novel missense mutation in PAX12 gene associated with familial tooth agenesis		*			*			*						*			*
				ad	/	male	NSO		Novel missense mutation in PAX13 gene associated with familial tooth agenesis					*	*							*	*
				ad					Novel missense mutation in PAX14 gene associated with familial tooth agenesis					*	*							*	*
					/	male	NSH				*															*
					/	female	NSH				*			*									*			*
																							*
				ad	/	male	NSH		Novel missense mutation in PAX15 gene associated with familial tooth agenesis					*									*
				ad					Novel missense mutation in PAX16 gene associated with familial tooth agenesis																	*
				ad	/	male	NSH		Novel missense mutation in PAX17 gene associated with familial tooth agenesis		*			*	*							*	*			*
				ad					Novel missense mutation in PAX18 gene associated with familial tooth agenesis					*	*								*
				ad	/	male	NSO		Novel missense mutation in PAX19 gene associated with familial tooth agenesis		*			*									*
				ad					Novel missense mutation in PAX20 gene associated with familial tooth agenesis
				ad	/	female	NSH		Novel missense mutation in PAX21 gene associated with familial tooth agenesis		*															*
				ad					Novel missense mutation in PAX22 gene associated with familial tooth agenesis		*															*
				ad	/	male	NSH		Novel missense mutation in PAX23 gene associated with familial tooth agenesis					*
				ad					Novel missense mutation in PAX24 gene associated with familial tooth agenesis					*									*		*	*
c.592delG	p.Val198Serfs*14	CTD(carboxy-terminal domain)	Frameshift	ad	23	female	NSO	28910570	Nine Novel PAX9 Mutations and a Distinct Tooth Agenesis Genotype-Phenotype		?	*	*	*			*			*			*	*	*	?
											?	*	*	*					*				*	*	*	?
	p.Val198Serfs*14		Frameshift	maternal	/	female	NSO				?	*	*	*		*	*	*		*	*		*	*	*	?
											?	*	*	*									*	*	*	?
c.592-596dup	p.Asp200Serfs*14	CTD(carboxy-terminal domain)	Frameshift	ad	50	male	NSO	27491081	Characterization of a novel mutation in PAX9 gene in a family with non-syndromic dental agenesis		*	*	*		*							*		*	*	*
											*	*		*				*	*						*	*
					20	male	NSO					*											*		*	*
											*	*						*	*						*	*
					19	male	NSO				*	*	*	*	*								*	*	*	*
											*							*	*							*
					22	male	NSH				*															*
											*	*													*	*
c.619_621delinsTACCGACCAAGGTAGGGCATCCCT	Ile207Tyrfs*5	CTD(carboxy-terminal domain)	Frameshift	ad	/	female	NSO	16333316	A novel mutation in PAX9 causes familial form of molar oligodontia		*	*	*	*									*	*	*	*	all had normal primary dentition
											*	*	*	*				*	*				*	*	*	*
					/	male	NSO				*	*	*	*									*	*	*	*
											*	*	*	*				*	*				*	*	*	*
					/	female	NSO				*	*	*	*									*	*	*	*
											*	*	*	*				*	*				*	*	*	*
					12	female	NSO				*	*	*	*									*	*	*	*
											*	*	*	*				*	*				*	*	*	*
					/	female	NSO				*	*	*	*									*	*	*	*
											*	*	*	*				*	*				*	*	*	*
c.648_649insC	p.Tyr217Leuf s*100	CTD(carboxy-terminal domain)	frameshift	26	/	female	NSO	35897718			？	*	*	*	*		*			*	*		*	*	*	？
											？	*	*	*				*	*				*	*	*	？
c.717C>T +718G>C +1579G>C	?	CDS+	Missense+splice site change		/	/	NSO	20618716			*	*	*	*									*	*	*	*
		3'UTR									*	*	*	*				*	*				*	*	*	*
c.718G>C	p.Ala240Pro	CTD(carboxy-terminal domain)	Missense		10	male	NSO	20077892								*	*			*	*							homozygous mutation site
																*	*	*	*	*	*
					11	male	NSO	21530942								*	*			*	*
																*	*	*	*	*	*
					/	female	NSH	21111400			*									*
											*															*
					/	male	NSH	21111400			*															*
											*															*
792_793insC	Val265Argfs*52	CTD(carboxy-terminal domain)	Frameshift	ad	/	female	NSO	11827258	A Novel Mutation in Human PAX9 Causes Molar Oligodontia		*	*	*	*	*		*			*			*	*	*	*	some individuals reported the congenital absense of primary teeth, but dental records were not availabe for verification.	skeletal class III pattern
											*	*											*		*	*
					/	male	NSO				*	*	*											*	*	*		skeletal class III pattern
											*	*													*	*
					/	female	NSO				*	*	*				*						*	*	*	*
											*	*														*
					/	female	NSO				*	*	*	*									*	*	*	*		skeletal class III pattern
											*	*						*	*					*		*
					/	female	NSO				*	*	*	*									*	*	*	*
											*	*													*	*
					/	female	NSO				*	*	*											*	*	*
											*	*													*	*
					/	female	NSO				*	*	*	*									*	*	*	*
											*	*						*	*						*	*
					/	male	NSO				*	*	*											*	*	*
											*	*												*	*	*
					/	female	NSO				*	*	*	*									*	*	*	*		skeletal class III pattern
											*	*	*	*									*	*	*	*
c.1579G>C	p.?	3'UTR	splice site change		/	/	NSO	20618716				*			*		*			*	*	*	*		*
												*		*	*				*			*	*		*
c.1843C>T	p.?	3'UTR	splice site change		/	/	NSO							*	*	*	*			*	*	*	*					homozygous mutation
											*				*	*	*	*	*	*	*	*				*
c.1843C>T	p.?	3'UTR	splice site change		/	/	NSO						*	*									*	*
													*	*									*	*
c.717C>T +c.1843C>T	p.?	3'UTR	splice site change		/	/	NSO						*			*								*
												*					*	*	*						*
44-100 kb deletion including entire PAX9	p.?	44-100kb deletion including PAX9	Heterozygous deletion	ad	7	female	NSO	11941488	Haploinsufficiency of PAX9 is associated with autosomal dominant hypodontia		*	*	*	*	*		*					*	*	*	*	*	missing 54,55,64,65,74,75,84,85
				ad					Haploinsufficiency of PAX10 is associated with autosomal dominant hypodontia		*	*	*	*	*							*	*	*	*	*
				ad	/	male	NSO		Haploinsufficiency of PAX11 is associated with autosomal dominant hypodontia		*	*	*	*	*			*	*			*	*	*	*	*	-
				ad					Haploinsufficiency of PAX12 is associated with autosomal dominant hypodontia		*	*	*	*	*		*	*	*	*		*	*	*	*	*
223kb de novo heterozyrous deletion including 1 copy of entire PAX9 gene, and partial SLC25A21 gene	p.?	missing one copy of the entire PAX9	deletion	ad	3	male	SO	20485064	A 223-kb De Novo Deletion of PAX9 in a Patient With Oligodontia		?	*	*	*	*		*	*	*	*		*	*	*	*	?	missing55,65,74-75,84-85	a mild language delay
				ad					A 223-kb De Novo Deletion of PAX9 in a Patient With Oligodontia		?	*	*	*	*		*	*	*	*		*	*	*	*	?
1.2Mb deltetion causing loss of five genes including MBIP, TTF1, NKX2, PAX9 and SLC25A21.	p.?	1.2Mb deletion including PAX9	deletion		16	female	SO	18445003			*	*	*	*			*					*	*	*	*	*	benign hereditary chorea	14, 22 abnormal shape
											*	*							*						*	*
					/	female	SO				*	*	*									*		*	*	*	benign hereditary chorea
												*	*		*				*					*	*
14q13-q21complex rearrangements	p.?	22 genes lost including PAX9	deletion		/	/	STA	12677423			A novel dysmorphic syndrome with open calvarial sutures, sutural cataracts, skeletal and teeth abnormaliteies such as delayed tooth eruption, teeth hypoplasia, missing teeth, cavities, and early tooth loss.																﻿
The permanent missing teeth are indicated by an asterisk(*). G:Gostly appearance tooth. M:microdontia. C:cone-shaped tooth. P:peg-shaped tooth.
